# Supplementary material for: Conspiracy Theories, Psychological Distress, and Sympathy for Violent Radicalization in Young Adults during the COVID-19 Pandemic: A Cross-Sectional Study
Source: Int J Environ Res Public Health. 2021 Jul 24;18(15):7846. doi: 10.3390/ijerph18157846 (PMC8345664; doi:10.3390/ijerph18157846)
Supplement: Supplementary file 1 [file ijerph-18-07846-s001.zip]

Archive with 1 entries (1 files):
- ijerph-1268613-supplementary.pdf
